# Supplementary material for: Estimation of Genetic Diversity and Number of Unique Genotypes of Cassava Germplasm from Burkina Faso Using Microsatellite Markers
Source: Genes (Basel). 2024 Jan 5;15(1):73. doi: 10.3390/genes15010073 (PMC10815475; doi:10.3390/genes15010073)
Supplement: Supplementary file 1 [file genes-15-00073-s001.zip]

Archive with 3 entries (3 files):
- Figure S1.pdf
- Figure S2.pdf
- Table S1.csv
