# Supplementary material for: Estimation of Genetic Diversity and Number of Unique Genotypes of Cassava Germplasm from Burkina Faso Using Microsatellite Markers
Source: Genes (Basel). 2024 Jan 5;15(1):73. doi: 10.3390/genes15010073 (PMC10815475; doi:10.3390/genes15010073)
Supplement: Supplementary file 1 [file genes-15-00073-s001.zip › Table S1.csv]

Classification of the 130 cassava accessions into clusters based on geographical origin, DAPC analysis and Bayesian approach using 32 SSR markers.
Accessions	Genetic profile	Geographical origin	DAPC_clusters	DAPC Membership probability (%)	Bayesian_clusters	Bayesian Membership probability (%)
BFM002	MLG	Centre-Ouest	pop10	100	pop5	0.982
BFM004	MLG	Centre-Ouest	pop5	100	pop2	0.920
BFM005	MLG	Centre-Ouest	pop10	100	pop5	0.989
BFM007	MLG	Centre-Ouest	pop7	100	Admixture	0.733
BFM008	MLG	Centre-Ouest	pop7	100	Admixture	0.730
BFM009	Duplicated	Centre-Ouest	pop5	100	pop2	0.992
BFM011	MLG	Centre-Ouest	pop8	100	pop3	0.989
BFM012	Duplicated	Centre-Ouest	pop8	100	pop3	0.989
BFM013	MLG	Hauts-Bassins	pop11	100	pop1	0.984
BFM014	Duplicated	Hauts-Bassins	pop11	100	pop1	0.984
BFM015	MLG	Hauts-Bassins	pop7	100	pop4	0.855
BFM017	MLG	Hauts-Bassins	pop7	100	pop4	0.854
BFM018	Duplicated	Hauts-Bassins	pop7	100	pop4	0.856
BFM019	Duplicated	Hauts-Bassins	pop5	100	pop2	0.991
BFM020	MLG	Hauts-Bassins	pop5	100	pop2	0.991
BFM021	Duplicated	Hauts-Bassins	pop5	100	pop2	0.992
BFM023	MLG	Centre-Est	pop12	100	pop4	0.986
BFM024	MLG	Centre-Est	pop12	100	pop4	0.987
BFM025	Duplicated	Centre-Est	pop12	100	pop4	0.986
BFM027	MLG	Centre-Est	pop10	100	pop5	0.941
BFM030	MLG	Centre-Est	pop12	100	pop4	0.990
BFM031	MLG	Centre-Est	pop11	100	Admixture	0.608
BFM033	MLG	Centre-Est	pop12	100	pop4	0.990
BFM035	MLG	Centre-Est	pop5	100	pop4	0.990
BFM034	Duplicated	Centre-Est	pop12	100	pop2	0.991
BFM037	MLG	Centre-Est	pop11	100	pop2	0.819
BFM039	MLG	Centre-Est	pop6	100	Admixture	0.605
BFM042	Duplicated	Centre-Est	pop5	100	pop2	0.991
BFM043	MLG	Centre-Est	pop12	100	pop4	0.988
BFM045	MLG	Centre-Est	pop5	100	pop2	0.992
BFM047	MLG	Centre-Est	pop10	100	pop5	0.989
BFM048	MLG	Centre-Est	pop10	100	pop5	0.983
BFM049	MLG	Est	pop11	100	pop1	0.909
BFM050	MLG	Est	pop11	100	pop1	0.909
BFM052	MLG	Est	pop3	100	pop3	0.969
BFM054	MLG	Est	pop8	100	pop3	0.911
BFM056	MLG	Est	pop12	100	pop4	0.989
BFM057	MLG	Est	pop5	100	pop2	0.992
BFM059	MLG	Est	pop4	100	pop1	0.980
BFM061	MLG	Est	pop12	100	pop4	0.990
BFM064	MLG	Est	pop8	100	pop3	0.989
BFM066	MLG	Hauts-Bassins	pop3	100	pop3	0.989
BFM069	MLG	Hauts-Bassins	pop13	100	pop1	0.972
BFM071	MLG	Hauts-Bassins	pop13	100	pop1	0.981
BFM073	MLG	Hauts-Bassins	pop13	100	pop1	0.981
BFM076	Duplicated	Hauts-Bassins	pop3	100	pop3	0.991
BFM077	MLG	Hauts-Bassins	pop13	100	pop1	0.981
BFM078	MLG	Hauts-Bassins	pop8	100	pop3	0.988
BFM079	MLG	Hauts-Bassins	pop8	100	pop3	0.990
BFM080	MLG	Hauts-Bassins	pop1	100	pop5	0.988
BFM082	MLG	Hauts-Bassins	pop4	100	pop1	0.939
BFM083	Duplicated	Hauts-Bassins	pop8	100	pop3	0.990
BFM086	MLG	Hauts-Bassins	pop3	100	pop3	0.991
BFM087	MLG	Hauts-Bassins	pop3	100	Admixture	0.627
BFM089	MLG	Cascades	pop3	100	pop3	0.991
BFM093	MLG	Cascades	pop8	100	pop3	0.990
BFM096	MLG	Hauts-Bassins	pop2	100	pop1	0.977
BFM098	MLG	Hauts-Bassins	pop3	100	pop3	0.990
BFM100	Duplicated	Hauts-Bassins	pop2	100	pop1	0.977
BFM101	MLG	Hauts-Bassins	pop1	100	pop5	0.982
BFM103	MLG	Cascades	pop3	100	pop3	0.978
BFM105	MLG	Cascades	pop3	100	pop3	0.990
BFM108	MLG	Cascades	pop7	100	Admixture	0.745
BFM110	MLG	Cascades	pop8	89	Admixture	0.662
BFM111	MLG	Cascades	pop13	100	pop1	0.873
BFM114	MLG	Cascades	pop7	100	pop4	0.845
BFM116	MLG	Cascades	pop7	100	pop4	0.854
BFM117	MLG	Cascades	pop7	100	pop4	0.869
BFM120	Duplicated	Cascades	pop5	100	pop2	0.991
BFM122	MLG	Cascades	pop3	100	pop3	0.991
BFM123	MLG	Cascades	pop9	100	Admixture	0.635
BFM124	MLG	Cascades	pop9	100	Admixture	0.521
BFM125	MLG	Cascades	pop13	100	pop1	0.881
BFM126	MLG	Cascades	pop1	100	pop5	0.981
BFM128	Duplicated	Cascades	pop1	100	pop5	0.981
BFM130	MLG	Sud-Ouest	pop4	100	pop1	0.945
BFM131	MLG	Sud-Ouest	pop4	100	pop1	0.946
BFM132	Duplicated	Centre-Ouest	pop3	100	pop3	0.990
BFM134	MLG	Centre-Ouest	pop8	100	pop3	0.990
BFM136	Duplicated	Centre-Ouest	pop5	100	pop2	0.992
BFM138	MLG	Cascades	pop7	100	pop4	0.853
BFM139	MLG	Hauts-Bassins	pop5	100	pop2	0.969
BFM142	MLG	Hauts-Bassins	pop1	100	pop5	0.983
BFM143	MLG	Hauts-Bassins	pop4	100	pop1	0.971
BFM144	MLG	Hauts-Bassins	pop8	100	pop3	0.984
BFM145	MLG	Cascades	pop5	100	pop2	0.992
BFM147	MLG	Cascades	pop13	100	pop1	0.975
BFM148	MLG	Cascades	pop1	100	pop5	0.991
BFM149	MLG	Cascades	pop3	100	pop3	0.989
BFM150	MLG	Sud-Ouest	pop1	100	pop5	0.989
BFM151	MLG	Centre-Sud	pop8	100	pop3	0.984
BFM152	MLG	Hauts-Bassins	pop3	100	pop3	0.989
BFM153	MLG	Centre-Sud	pop1	100	pop5	0.985
BFM154	MLG	Centre-Sud	pop5	100	pop2	0.989
BFM155	Duplicated	Centre-Sud	pop5	100	pop2	0.989
BFM156	MLG	Centre-Sud	pop3	100	pop3	0.984
BFM158	MLG	Centre-Sud	pop5	100	pop2	0.972
BFM159	MLG	Centre-Sud	pop13	100	pop1	0.983
BFM162	MLG	Centre-Sud	pop6	100	Admixture	0.512
BFM164	Duplicated	Centre-Sud	pop5	100	pop2	0.992
BFM166	MLG	Centre-Est	pop12	100	pop4	0.984
BFM167	MLG	Centre-Est	pop10	100	pop5	0.966
BFM168	MLG	Centre-Est	pop5	100	pop2	0.991
BFM169	MLG	Centre-Est	pop12	100	pop4	0.962
BFM172	MLG	Centre-Est	pop10	100	pop5	0.989
BFM173	Duplicated	Centre-Est	pop5	100	pop2	0.992
BFM174	Duplicated	Centre-Est	pop5	100	pop2	0.992
BFM175	MLG	Centre-Est	pop11	100	pop1	0.915
BFM177	MLG	Centre-Sud	pop6	100	pop1	0.536
BFM178	MLG	Centre	pop8	100	pop3	0.991
BFM179	MLG	Centre	pop8	100	pop3	0.990
BFM180	MLG	Centre	pop1	100	Admixture	0.760
BFM181	MLG	Centre	pop4	100	pop1	0.940
BFM182	MLG	Centre	pop1	100	Admixture	0.412
BFM183	MLG	Centre	pop1	100	Admixture	0.492
BFM185	MLG	Centre	pop4	100	pop1	0.835
BFM186	MLG	Sud-Ouest	pop9	100	Admixture	0.671
BFM187	MLG	Sud-Ouest	pop12	100	pop4	0.965
BFM188	MLG	Sud-Ouest	pop10	100	pop5	0.985
BFM192	Duplicated	Centre-Est	pop12	100	pop4	0.990
BFM193	MLG	Centre-Ouest	pop12	100	pop4	0.990
BFM194	MLG	Hauts-Bassins	pop13	100	pop1	0.972
BFM195	MLG	Cascades	pop5	100	pop2	0.991
BFM196	MLG	Cascades	pop7	100	Admixture	0.788
BFM197	MLG	Cascades	pop5	100	pop2	0.952
BFM198	MLG	Hauts-Bassins	pop3	100	pop3	0.990
BFM199	MLG	Cascades	pop3	100	pop3	0.990
BFM200	MLG	Cascades	pop5	100	pop2	0.987
BFM201	MLG	Cascades	pop4	100	pop1	0.975
BFM202	MLG	Cascades	pop5	100	pop2	0.989
